# Supplementary material for: Detection of Abrin-Like and Prepropulchellin-Like Toxin Genes and Transcripts Using Whole Genome Sequencing and Full-Length Transcript Sequencing of Abrus precatorius
Source: Toxins (Basel). 2019 Nov 25;11(12):691. doi: 10.3390/toxins11120691 (PMC6950105; doi:10.3390/toxins11120691)
Supplement: Supplementary file 1 [file toxins-11-00691-s001.zip]

Archive with 5 entries (4 files):
- toxins-626222-File S1-conversion/
- toxins-626222-File S1-conversion/Abrin_translation_alingment.fasta
- toxins-626222-File S1-conversion/Abrin_translation_alingment.txt
- toxins-626222-Table S1 -conversion.pdf
- toxins-626222-Table S2 - conversion.xlsx
