# Supplementary material for: Detection of Abrin-Like and Prepropulchellin-Like Toxin Genes and Transcripts Using Whole Genome Sequencing and Full-Length Transcript Sequencing of Abrus precatorius
Source: Toxins (Basel). 2019 Nov 25;11(12):691. doi: 10.3390/toxins11120691 (PMC6950105; doi:10.3390/toxins11120691)
Supplement: Supplementary file 1 [file toxins-11-00691-s001.zip › toxins-626222-File S1-conversion/Abrin_translation_alingment.fasta]

>prepropulchellin_I_ABW23503.1
MDKTLKLLILCLAWTCSFSALRCAARAD-PPLATNED-PIKFTTEGATSQSYQQFMDALR
DRLTSGLIHDIPVLRDPTTVQERNRYVTVQLSNSDTESIQVGIDVTNAYVVAYRAGSRSY
FLRDVPASASTYLFTGT---NQYSLPFNGTYGDLERWAHQNREQVHLGLQAFRHGISFLR
SGDDDNEERAHTMIVIIQMVAEAARFRYISNRVAVSIRTGTAFQPDPAMISLENNWDNLS
AGVQRSVQDTFPNEVTLRSINNRPVIVDSLSHPTVAVLALMLFVCNPPNANQSPLL----
----------------------------------------------------------IR
SVVEKSKICSSDYEPTVRISGRDGMCVDVSDNAYHNGNPIIMWKCKDQLEENQLWTLKRD
KTIRSKGKCLTTYGYA-AGNYVMIYDCSSAVPEATYWEIWDNGTIINPKSSLVLSAISSD
NGYKLIVQTNEYLMRQGWRTGNNTSPFVTSIVGYLDLCMEAHGSNVWLADCVSNKKEQQW
ALYTDGSIRSVQNTNNCLTSKEHKKGSLIVLMGCSNGWASQRWVFKNDGTIYSLYDDMVM
DVKGSDPSLQNIILYPYTGGKPNQIWLTLF
>prepropulchellin_IV_ABW23506.1
MDKTLKLLILCLAWTCSFSALRCAARAD-PPLATNED-PIKFTTEGATSQSYQQFMDALR
DRLTSGLIHDIPVLRDPTTVQERNRYVTVQLSNSDTESIQVGIDVTNAYVVAYRAGSRSY
FLRDVPASASTYLFTGT---NQYSLPFNGTYGDLERWAHQNREQVHLGLQAFRHGISFLR
SGDDDNEERAHTMIVIIQMVAEAARFRYISNRVAVSIRTGTAFQPDPAMISLENNWDNLS
AGVQRSVQDTFPNEVTLRSINNRPVIVDSLSHPTVAVLALMLFVCNPPNANQSPLL----
----------------------------------------------------------IR
SVVEKSKICSSDYEPTVRISGRDGMCVDVSDNAYHNGNPIIMWKCKDQLEENQLWTLKRD
KTIRSKGKCLTTYGYA-AGNYVMIYDCSSAVPEATYWEIWDNGTIINPKSSLVLSAESSS
MGGTLTVQENDYRMRQGWRTGNDTSPFVTSIAGYSNLCMEAHGTNVWMADCDSNKKEQQW
ALYPDGSIRPVQNTNNCLTSDEHKQGATIVMMGCSNAWASQRWVFRNDGTIYNLYDDMVM
DVRRSDPSLKQIILWSYT-GKPNQIWLTLF
>prepropulchellin_II_ABW23504.1
MDKTLKLLILCIAWTCSFVALRCAARTN-PPVATNEDRPIEFTTEGATSQSYKQFIEALR
ASLTDRLIHGIPVLRDPTTVEERNRYITVELSNSERESIQVGIDVTNAYVVAYRAGTQSY
FLRDAPRYASTYLFTDT---QQHSLRFDGSYSDLQRWAQQSREQISLGLQALTHAISFLH
SGTNDDRERAHTMIVIIQMASEAARYRYISNRVGVSIRTSTAFQPDPAMLSLENNWDNLS
GGVQQSVQDTFPNNVILSSINRQPVVVDSLSHPTLAVLALMLFVCNPPNANQSPLL----
----------------------------------------------------------IR
SIVENSQTCSFHNEPTVRIGGRDGMCMDVANEVYNNDNPIIMYNCKDKLEENQLWTLKLD
KTIRSNGKCLTTKGYA-SGNSVVIYDCTSAEREATYWEIWDNGTIINPRSSLALTAISSD
NGYKLIVQTNEYLMRQGWRTGNNTSPFVTSIVGYLDLCMEAHGSNVWLADCVSNKKEQQW
ALYTDGSIRSVQNTNNCLTSKEHKKGSLIVLMGCSNGWASQRWVFKNDGTIYSLYDDMVM
DVKGSDPSLQNIILYPYTGGKPNQIWLTLF
>prepropulchellin_III_ABW23505.1
MDKTLKLLILCLAWTCSFSALRCAARAD-PPLATNED-PIKFTTEGATSQSYQQFIEALR
ASLTDRLIHGIPVLRDPTTVEERNRYITVELSNSERESIQVGIDVTNAYVVAYRAGTQSY
FLRDAPRYASTYLFTDT---QQHSLRFDGSYSDLQRWAQQSREQISLGLQALTHAISFLH
SGTNDDRERAHTMIVIIQMASEAARYRYISNRVGVSIRTSTAFQPDPAMLSLENNWDNLS
GGVQQSVQDTFPNNVILSSINRQPVVVDSLSHPTLAVLALMLFVCNPPNANQSPLL----
----------------------------------------------------------IR
SIVENSQTCSFHNEPTVRIGGRDGMCMDVANEVYNNDNPIIMYNCKDKLEENQLWTLKLD
KTIRSNGKCLTTKGYA-SGNSVVIYDCSSAVPEATYWEIWDNGTIINPKSSLVLSAESSS
MGGTLTVQENDYRMRQGWRTGNDTSPFVTSIAGYSNLCMEAHGTNVWMADCDSNKKEQQW
ALYPDGSIRPVQNTNNCLTSDEHKQGATIVMMGYSNAWASQRWVFRNDGTIYNLYDDMVM
DVRRSDPSLKQIILWSYT-GKPNQIWLTLF
>ctg3_12773999_12775681
MDEILKLLVLCIACACSFSALRCAASAD-PLVATIED-PIKFTTEGATSQSYKQFIDALR
EKLTGGLIHDIPVLRDPTTVEERDRYITVELSNSDTESIEVGIDVTNAYVVAYRAGNQSY
FLRDAPSSASDYLFTDT---DHYSLPFNGTYSDLERWAHQSRQQIPLGLQALRHAISFLR
SGGDDNEEKARTLIVIIQMVAEAARFRYISNRVGASIRTGTAFQPDPAMISLENNWGRLS
GGVQQATQDTFPNDVTLRNIRDEPVIVNSLSHPTVAVLALMLFVCNPPNANQSPLL----
----------------------------------------------------------IR
SIVEKSDTCV-PIEPTVRIGGRDGMCVDVSDEAYNNGNPIILWKCKDQLEENQLWTLKSD
KTIRSKGKCLTTYGYD-PGDYVMIYDCTSAVPEATYWEIWDNGTIINPKSALVLSAESSA
MGGKLTVQKNDYRMRQGWRTGNDTSPFVTSIAGYSDLCMEAHESNMWLADCDSNKKEQQW
ALYPDGSIRPVQNTDNCLTSEEHKQGATIVMMDCSNAWASQRWVFKNDGTIYSLYDDMVM
DVKGSDPSLKQIILWPYT-GNPNQIWLTLF
>ctg3_12793745_12795427
MDEILKLLILCIACACSFSALRCAARAD-PPVATNGD-PIKFTTEGATSKSYKQFMDALR
DRLTGGLIHGIAVLRDPSTVEERDRYITVELSNSDTESIEVGIDVTNAYVVAYRAGTQSY
FLRDAPTSASDYLFTGT---DQYSLPFNGTYGDLERWAHQSRQQIPLGLQALTHAISFLR
SGGSDNEEKARSLIVIIQMVSEAARFRYISNRVGVSIRTGTAFQPDPAMISLENNWGRLS
GGVQQATQDTFPSDVTLRNIRDEPVIVNSLSHPTVAVLALMLFVCNPPNANQSPLL----
----------------------------------------------------------IR
SIVEKSDTCV-PIEPTVRIGGRDGMCVDVSNNAYNNGNPIILWKCKDQLEENQLWTLKSD
KTIRSKGKCLTTYGYA-PGNYVMIYDCTSAVTEATYWEIWDNGTIINPKSGLVLSAESSA
MGGKLTVQKNDYRMRQGWRTGNDTSPFVTSIVGYSDLCMEAHGSNMWLADCDSKKKEQQW
ALYPDGSIRPVQNTNNCLTSEAHKREATIVMMGCRNAWASQRWVFKNDGTIYSLYDDMVM
DVKRSDPSLKQIILWSYT-GNPNQIWLTLF
>ctg3_12710752_12712435
MDEILKLLILGIACACSFSVRRCAASAN-PLVATTED-PIKFTTEGATSKSYKQFIDALR
ERLTGGLIHDIPVLRDPTTVEERHRYITVELSNSDTESIEVGIDVTNAYVVAYRAGTQSY
FLHDAPASASDYLFTDT---DHYSLPFNGTYGDLVRWAHQNRTQIPLGLRALTHAISFLR
SGGDDNEEKARTLIVIIQMVSEAARFRYISNRVRVSIRTGTAFQPDPAMLSLENRWDRLS
GAVQQATQDTFPNEVTLTNIHNEPVIVNSLSHPTVAVLALILFVCNPLNANQSPLL----
----------------------------------------------------------IR
SIVENSDTCV-PIEPTVRIGGRDGMCVDVSDDAYNNGNPIILWKCKDQLEENQLWTLKPD
KTIRSKGKCLTTYGYA-PGNYVMIYDCTSAVPEATYWEIWDNGTIINPKSGLVLSAESSA
MGGTLTVQKNDYRMRQGWRTGNDTSPFVTSIIGYLDLCMEAHGSNMWLADCDSNKKEQQW
ALYPDGSIRPVQNTNNCLTSEEHKQGATIVMMDCSNAWASQRWVFKNDGTIYSLYDDMVM
DVRGSDPNLKQIILWPYT-GNPNQIWLTLF
>ctg3_13182930_13184615
MDEILKLLILCIACACSFSALRCAARADLPPVATNQD-PIEFTTEGATKESYKQFMDALR
DRLTGGLIHDIPVLRDPSTVEERDRYITVELSNSDTESIEVGIDLTNSYVVAYRAGTQSY
FLRDAPSSASDYLFTVT---DQHSLPFNGTYGDLERWAHQSRQQIPLGLQALTHAISFLR
SGGNDNEEKARTLIVIIQMVAEAARFRYISNRVGVSIRTGTAFQPDPAMISLENNWDNLS
GGVQQSVQDTFPNEVTLTNVRNEPVIVDSLSHPTVAVLALMLFVCNPPNANQSPLL----
----------------------------------------------------------IR
SIVEKSDTCV-PVEPTVRIGGRDGMCVDVSNNAYNNGNPIILWKCGDQLQENQLWTLKRD
KTIRSKGKCLTTYGYA-PGNYVMIYDCTSAVPEATYWEIWDNGTIVNPRSGLVLSAESSS
MGGTLTVQTNDYRMRQGWRTGNDTSPFVTSIVGYLDLCMEAHESNMWLGDCDSNKKEQQW
ALYPDGSIRPVQNTNNCLTSDEHKQGATIVMMDCSNAWASQRWVFKSDGTIYNLYDDMVM
DVKGSDPSLKQIILWPYT-GNPNQMWVTLF
>ctg3_13149273_13150955
MDEILKLRILCIACACSFYALRCAATAD-PPVATNED-PIKFTTEGATSKSYKQFMDELR
ERLTGGLIHDIPVLRDPTTVEESHRYITVELSNSDTESIEVGIDVTNAYVVAYRAGTQSY
FLRDAPASASDYLFTGT---DQYSLPFNGTYGDLVSWAHQSREEIYLGLHALTHGISFLR
SGSNDNEEKARTLIVIIQMVSEAARFRYISNRVGVSIRTGTAFQPDRAMISLENNWANLS
GGVQQSVHDTFPNPVTLTNIRNEPVIVDSLSHPTVAVLALMLFVCNPPNANQSPLL----
----------------------------------------------------------IR
SIVENSETCV-PMEPTVRIGGRDGMCVDVFDNAYNDGNPIIMWTCKDQLEENQLWTLKRD
KTIRSKGKCLTTYGYA-PGNYVMIYDCTSAVPEATYWEIWDNGTIVNPRSGLVLSAESSS
MGGTLTVQKNDYRMPQGWRTGNDTSPFVTSIVGYLDLCMEAHESNMWLADCDSNKKEQQW
ALYPDGSIRPVQNTNNCLTSEDHKQGATIVMMGCSNAWASQRWVFKNDSTIYSLYDDMVM
DVRGSDPSLKQIILWPYN-GNPNQIWLTLF
>ctg3_13163829_13165511
MDEILKLRILCIACACSFYALRCAATAD-PPVATNED-PIKFTTEGATSKSYKQFMDELR
ERLTGGLIHDIPVLRDPTTVEESHRYITVELSNSDTESIEVGIDVTNAYVVAYRAGTQSY
FLRDAPASASDYLFTGT---DQYSLPFNGTYGDLVSWAHQSREEIYLGLHALTHGISFLR
SGSNDNEEKARTLIVIIQMVSEAARFRYISNRVGVSIRTGTTFQPDPAMISLENNWANLS
GGVQQSVQGTFPNPVTLRNICNEPVIVDSLSHPTVAVLALMLFVCNPPNANQSPLL----
----------------------------------------------------------IR
SIAEKSETCV-PMEPTVRIGGRDGMCVDVFDNAYNDGNSIIMWKCKDQLEENQLWTLKRD
KTIRSKGKCLTTYGSD-PGNYVMIYDCTLAVPDATYWDIWDNGTIINSKSALVLSAESSS
MGGTLTMQKNDYRMRQGWRTGNDTSPFVTSIVGYLDLCMEAHESNMWLADCDSNKKEQQW
ALYPDGSIRPVQNTNNCLTSEDHKQGATIVMMGCSNAWASQRWVFKSDGTIYNLYDDMVM
DVKGSDPSLKQIILWSYN-GNPNQIWLTLF
>ctg3_13219175_13220857
MDEILKLLILCIACACSFSALRCAARAD-PPVATNED-PIKFTTEGATSKSFKQFMEALR
ERLTGGLIHDIPVLRDRTTVEERHRYITVELSNSDTVSIEVGIDVTNAYVIAYRAGTQSY
FLRDAPKSASDYLFTGT---DQYSLPFNSTYGDLASWAHQSRQQIPLGVQALIHAISFLR
SGSSNDEEKARTLIVIIQMVSEAARFRYIANRVGVSIRTNTAFQPDRAMISLENNWDRLS
GGVQQSVQDTFPNAVTLRSINDRPVIVDSLSHPTVAVLALMLFVCNPPNANQSPLL----
----------------------------------------------------------IR
SIVEKSDTCV-PVEPTVRISGRDGMCVDVSDNAYDNGNPIIFWKCGDQLQENQLWTLKRD
KTIRSKGKCLTTYGYA-PGNYVMIYDCTSAIPEATYWEIWDNGTIINPRSGLVLSAESSS
IGGTLTVQTNDYRMRQGWRTGNDTSPFVTSIVGYLDLCMEAHGSKVWLADCDSNKKEQQW
ALYPDGSIRSVQSTNNCLTSGAHNQGATIVIMGCSSAWASQRWVFKIDGTICSLSDDMVM
DVRRSDPSLKEIILWPYT-GNPNQIWLTLF
>ctg2_12760230_12761912
MDKILKLLILCVACACSFSALRCAARAD-PPLATNED-PVKFTTKDATSKSYKQFIDALR
GRLMGGLIHEIPVLRDPTSVEERHRYITVELSNSDTESIEVGIDVTNAYVVAYRAGTESY
FLRDAPASASTYLFTGT---NYHSLPFNGTYGDLDRWSDQTREQTYLGLEALRHGISFLR
GGANDNEERAHIMIVIIQMVAEAARFRYIANRVGVSIRTGTAFQPDLAMLSLENNWDNLS
GGVQQSVQDTFPNAVTLRSITDRPVIVDSFSHPTVAVLALMLFICNPPNANQSPLL----
----------------------------------------------------------IR
SIVEKSDTCS-PIEPTVRIGGRDGMCVDVSNNAYNNGNSIIMWKCKDQLEENQLWTLKRD
KTIRSKGKCLTTYGYA-PGNYVMIYDCNSAVLEATYWEIWDNGTIINPRSGLVLSAESSS
MGGTLTVQTNDYRMRQGWRTGNDTSPFVTSIVGYLDLCMEAHGSKVWVADCDSNKKEQQW
ALYPDGSIRPVQSTNNCLTSGAHDQGVTIVIMGCSNAWASQRWVFKNDGTIYSLFDDMVM
DVRQSNPSLKEIILWPYT-GKPNQIWLTAF
>AbrinA_P11140.2
-----------------------------------QDRPIKFSTEGATSQSYKQFIEALR
ERLRGGLIHDIPVLPDPTTLQERNRYITVELSNSDTESIEVGIDVTNAYVVAYRAGTQSY
FLRDAPSSASDYLFTGT---DQHSLPFYGTYGDLERWAHQSRQQIPLGLQALTHGISFFR
SGGNDNEEKARTLIVIIQMVAEAARFRYISNRVRVSIQTGTAFQPDAAMISLENNWDNLS
RGVQESVQDTFPNQVTLTNIRNEPVIVDSLSHPTVAVLALMLFVCNPPNANQSPLL----
----------------------------------------------------------IR
SIVEKSKICSSRYEPTVRIGGRDGMCVDVYDNGYHNGNRIIMWKCKDRLEENQLWTLKSD
KTIRSNGKCLTTYGYA-PGSYVMIYDCTSAVAEATYWEIWDNGTIINPKSALVLSAESSS
MGGTLTVQTNEYLMRQGWRTGNNTSPFVTSISGYSDLCMQAQGSNVWMADCDSNKKEQQW
ALYTDGSIRSVQNTNNCLTSKDHKQGSTILLMGCSNGWASQRWVFKNDGSIYSLYDDMVM
DVKGSDPSLKQIILWPYT-GKPNQIWLTLF
>ctg3_13589307_13590994_frameshift
MDKTLKLLILCLAWTCSFSALRCAARTN-PPGATNQDRPIKFSTEGATSQSYKQFIEALR
ERLRGGLIHDIPVLPDPTTLQERNRYITVELSNSDTESIEVGIDVTNAYVVAYRAGTQSY
FLRDAPSSASDYLFTGT---DQHSLPFYGTYGDLERWAHQSRQQIPLGLQALTHGISFLR
SGGDDNEEKARTLIVIIQMVAEAARFRYIINRVRVSIQTGTAFQPDAAMISLENNWDNLS
RGVQESVQDTFPNQVTLTNIRNEPVIVDSLSHPTVAVLALMLFVCNPPNANQSPLL----
----------------------------------------------------------IR
SIVEESKICSSRYEPTVRIGGRDGMCVDVYDNGYHNGNRIIMWKCKDRLEENQLWTLKSD
KTIRSKGKCLTTYGYA-PGSYVMIYDCTSAVAEATYWEIWDNGTIINPKSALALTAESSS
MGGTLTVQTNEYLMRQGWRTGNNTSPFVTSISGYSDLCLQAQGSNVWMADCDSNKKEQQW
ALYTDGSIRSVQNTNNCLTSKDHKQGSTIVLMGCSNGWASQRWVFKNDGSIYSLYDDMVM
DVKGSDPSLKQIILWPYT-GKPNQIWLTLF
>AbrinB_Q06077.1
-----------------------------------QDQVIKFTTEGATSQSYKQFIEALR
QRLTGGLIHGIPVLPDPTTLQERNRYISVELSNSDTESIEAGIDVSNAYVVAYRAGNRSY
FLRDAPTSASRYLFTGT---QQYSLRFNGSYIDLERLARQTRQQIPLGLQALRHAISFLQ
SGT-DDQEIARTLIVIIQMASEAARYRFISYRVGVSIRTNTAFQPDAAMISLENNWDNLS
GGVQQSVQDTFPNAVTLRSVNNQPVIVDSLTHQSVAVLALMLFVCNPPNANQSPLL----
----------------------------------------------------------IR
SIVEKSKICSSRYEPTVRIGGRNGMCVDVYDDGYHNGNRIIAWKCKDRLEENQLWTLKSD
KTIRSNGKCLTTEGYA-PGNYVMIYDCTSAVAEATYWEIWDNGTIINPKSALVLSAESSS
MGGTLTVQTNEYLMRQGWRTGNNTSPFVTSISGYSDLCMQAQGSNVWLAYCDNNKKEQQW
ALYTDGSIRSVQNTNNCLTSKDHKQGSPIVLMACSNGWASQRWLFRNDGSIYNLHDDMVM
DVKRSDPSLKEIILHPYH-GKPNQIWLTLF
>ctg3_13474428_13476113
MDKALKLLILCLAWTCSFSALRCVARTD-PPVATNEDRPIKFTTEGATSKSYKQFIEALR
ERLRGGLIHGIPVLPDPTTLQERNQYISVELSNSDTESIEAGIDVSNAYVVAYRAGNRSY
FLRDAPASASRYLFTGT---QQYSLLFNGSYIDLERLARQTRQQIPLGLQALRHAISFLQ
SGT-NDQERARTLIVIIQMASEAARYRYISYRVGVSIRTNTAFQPDAAMISLENNWDNLS
GGVQQSVQDTFPNAVTLRSVNNQPVIVDSLTHQSVAVLALMLFVCNPPNANQSPLL----
----------------------------------------------------------IR
SIVEKSKICSSRYEPTVRIGGRDGMCVDVYDDGYHNGNRIILFKCKDRLEENQLWTLKSD
KTIRSNGKCLTTEGYA-PGNYVMIYDCTSAVPEATYWEIWDNGTIINPKSALVLSAESSS
MGGTLTVQTNEYLMRQGWRTGNNTSPFVTSISGYSDLCMQAQGSNVWLADCDNNKKEQQW
ALYTDGSIRSVQNTNNCLTSKDHKQGSPIVLMACSNGWASQRWLFKNDGSIYNLHDDMVM
DVKRSDPSLKEIILHPYH-GKANQIWLTLF
>AbrinC_P28590.1
MDKTLKLLILCLAWTCSFSALRCAARTY-PPVATNQDQVIKFTTEGATSQSYKQFIEALR
QRLTGGLIHDIPVLPDPTTVEERNRYITVELSNSERESIEVGIDVTNAYVVAYRAGSQSY
FLRDAPASASTYLFPGT---QRYSLRFDGSYGDLERWAHQTREEISLGLQALTHAISFLR
SGASNDEEKARTLIVIIQMASEAARYRYISNRVGVSIRTGTAFQPDPAMLSLENNWDNLS
GGVQQSVQDTFPNNVILSSINRQPVVVDSLSHPTVAVLALMLFVCNPPNANQSPLL----
----------------------------------------------------------IR
SIVEESKICSSRYEPTVRIGGRDGMCVDVYDDGYHNGNRIIAWKCKDRLEENQLWTLKSD
KTIRSNGKCLTTEGYA-PGNYVMIYDCTSAVAEATYWEIWDNGTIINPKSALVLSAESSS
MGGTLTVQTNEYLMRQGWRTGNNTSPFVTSISGYSDLCMQAQGSNVWLADCDNNKKEQQW
ALYTDGSIRSVQNTNNCLTSKDHKQGSPIVLMACSNGWASQRWLFKNDGSIYNLHDDMVM
DVKRSDPSLKEIILHPYH-GKPNQIWLTLF
>AbrinD_Q06076.1
-----------------------------------QDQVIKFTTEGATSQSYKQFIEALR
QRLTGGLIHDIPVLPDPTTVEERNRYITVELSNSERESIEVGIDVTNAYVVAYRAGSQSY
FLRDAPASASTYLFPGT---QRYSLRFDGSYGDLERWAHQTREEISLGLQALTHAISFLR
SGASNDEEKARTLIVIIQMASEAARYRCISNRVGVSIRTGTAFQPDPAMLSLENNWDNLS
GGVQQSVQDAFPNNVILSSINRQPVVVDSLSHPTVAVLALMLFVCNPPNANQSPLL----
----------------------------------------------------------IR
SIVEESKICSSRYEPTVRIGGRDGMCVDVYDDGYHNGNRIIAWKCKDRLEENQLWTLKSD
LTIRSNGKCLTTEGYA-PGNYVMIYDCTSAVAEATYWEIWDNGTIINPKSALVLSAESSS
MGGTLTVQTNEYLMRQGWRTGNNTSPFVTSISGYSDLCMQAQGSNVWLADCDNNKKEQQW
ALYTDGSIRSVQNTNNCLTSKDHKQGSPIVLMACSNGWASQRWLFKNDGSIYSLYDDMVM
DVKGSDPSLKQIILWPYT-GKPNQIWLTLF
>ctg3_13282511_13284199
MDKTLKLLILCLAWTCSFSALRCAARTY-PPVATNQDQAIKFTTEGATSQSYKQFIEALR
QRLTGGLIHDIPVLRDPTTVEERNRYITVELSNSERESIEVGIDVTNAYVVAYRAGSQSY
FLRDAPESASTYLFTGT---QRYSLRFDGSYGDLERWAHQTREQISLGLQALTHAISFLR
SGTSNDEEKARTLIVIIQMASEAARYRYISNRVGVSIRTGTAFQPDSAMLSLENNWDNLS
GGVQQSVQDTFPNNVILSSINRQPVVVDSLSHPTVAVLALMLFVCNPPNANQSPLL----
----------------------------------------------------------IR
SIVEESKICSSRYEPTVRIGGRDGMCVDVYDDDYHNGNRIIAWKCKDRLEENQLWTLKSD
KTIRSNGKCLTTEGYA-PGNYVMIYDCTSAVPEATYWEIWDNGTIINPRSGLVLSAESSS
MGGTLTVQTNEYLMRQGWRTGNNTSPFVTSISGYSDLCMQAQGSNVWLADCDNNKKEQQW
ALYTDGSIRSVQNTNNCLTSKDHKQGSPILLMGCSNGWASQRWLFKNDGSIYNLHDDMVM
DVKRSDPSLKEIILHPYH-GKPNQIWLTLF
>ctg3_13506643_13508331
MDKTLKLLILCLAWTCSFSALRCAARTN-PPGATNQDRPIKFTTEGATSQSYKQFIEALR
ERLRGGLIHDIPVLRDPTTVDERNRYITVELSNSERESIEVGIDVTNAYVVAYRAGSQSY
FLRDAPASASTYLFTGT---QRYSLRFDGSYGDLERWAHQTREQISLGLQALTHAISFLR
SGASNDEEKARTLIVIIQMVAEAARYRYISNRVGVSIRTGTAFQPDPAMLSLENNWDNLS
RGVQESVQDTFPNAVTLRRVNNQPVIVDSLTHQSVAVLALMLFVCNPPNTNQSPLL----
----------------------------------------------------------IR
SIVEESKICSSRYEPTVRIGGRDGMCVDVYDDGYHNGNRIILFKCKDRLEENQLWTLKSD
KTIRSNGKCLTTEGYA-PGNYVMIYDCTSAVPEATYWEIWDNGTIINPKSALVLSAESSS
MEGTLTVQTNEYLMGQGWRTGNNTSPFVTSISGYSDLCMQAQGSNVWLADCDNNKKEQQW
ALYTDGSIRSVQNTNNCLTSKDHKQGSPIVLMACSNGWASQRWLFKNDGSIYNLHDDMVM
DVKRSDPSLKEIILHPYH-GKANQIWLTLF
>ctg3_13548067_13549755_nonsense
MDKTLKLLILCLAWTW-FSALRCAARTN-PPGATNQDRAIKFTTEGATSQSYKPFIEALR
ERLRGGLIHDIPVLRDPTTVEERNLYITVELSNSERESIEVGIDVTNAYVVAYRAGTQSY
FLRDAPSSASDYLFTGT---DQHSLPFYGTYGDLERWAHQSRQQIPLGLQALTHAISFLR
SGGDDNEEKARTLIVIIQMVAEAARYRYISNRVGVSIRTGTAFQPDPAMLSLENNWDNLS
RGVQESVQDTFPNAVTLRRVNNQPVIVDSLTHQSVAVLALMLFVCNPPNANQSPLL----
----------------------------------------------------------IR
SIVEKSKICSSRYEPTVRIGGRDGMCVDVYDDGYHNGNRIILFKCKDRLEENQLWTLKSD
KTIRSNGKCLTTEGYA-PGNYVMIYDCTSAVPEATYWEIWDNGTIINPKSALVLSAESSS
MGGTLTVQTNEYLMRQGWRTGNNTSPFVTSISGYSDLCMQAQGSNVWLADCDNNKKEQQW
ALYTDGSIRSVQNTNNCLTSKDHKQGSPILLMACSNGWASQRWLFKNDGSIYNLHDDMVM
DVKRSDPSLKEIILHPYH-GKPNQIWLTLF
>ctg3_13238417_13220857_frameshift
MDKTLKLLILCLAWTCSFSALRCAARTY-PPVATNQDQPIKFTTEGATSQSYEQFIEALR
QRLTGGLIHDIPVLRDPTTVEERNRYITVELSNSERESIEVGIDVTNAYVVAYRAGSQSY
FLRDAPASASTYLFPGT---QRYSLCFDGSYGDLERWAHQTREQISLGLQALTHAISFLQ
SGASNDEEKARTLIVIIQMASEAARYRYISNRVGVSIRTGTAFQPNPTMLSLENNWDNLS
GGVQQSVQDTFPNNVILSSINRQPVIVDSLSHPTVAVLALMLFVCNPPNANQSPLL----
----------------------------------------------------------IR
SIVEKSQVCSYHYEPTVRIGGRDGLCLDVANEVYNDGHPIIMYKCKDKLEDYQLWTLKLD
KTIRSKGKCLTTKGYA-SGDSVVIYDCTLAEREATYWEIWDNGTIINPKSALALTAKARD
NGYELIVQTNEYLMRQGWRTGNNTSPFVTSIAGYSDLCMQAQGNNVWLADCDNNKEEQQW
ALYTDGSIRSVQNTNNCLTYKDHKQGSPILLMGCSNGWASQRWLFKNDGSIYNLYDDMVM
DVKRSDPSLKEIILHPYH-GKSNQIWLTLF
>ctg6_18887369_18889027
MDETLKLLILCAAFACSFSALRCA--------PTNYD-PIKFTTEGATPKSFKQFIEALR
ETLTGELIHDIPALRNPARVAAENRYLTVELSNSETDSIEVGIDVTNLYVVAYRAEARSY
FLRDAPESAPTYLFTDT---EQHTLPFTGAYGDLESWAHQEREEINLGLQALTHAISFLR
SGANDNEERAHTLIVIIQMIAEAARFRYISNRVGVSIRTGTAFGPDPGMLSLENNWDSLS
GGVQQSVQGTFPNAVRLTNIRHQPVIVDSLSHQTVAVLALMLFICY-PNPNQSPLL----
----------------------------------------------------------IR
SIVEKLDTCD-VFEPTVRIAGRDGMCVDVSKSAYNDGNPIIMWKCQDQLKENQLWTLKRD
KTIRSKGMCLTTYGSD-PGNYVMIYNCATAVPVATYWEILDDGSIMNPRSGLYLSAESST
MGGTLTVQSGQYRLRQAWRTGNDTSPFVTSIAGYLDLCMEAHGSNMWLADCDSKKEEQQW
ALYPDGSIRPVQNTNNCLTSEEHKQGATIVMMDCSNAWASQRWVFHSNGTIFNLYDNMVM
DVKGSDPSLKQIILWPWT-GKDNQIWVTLF
>ctg6_18925301_18926959
MDETLKLLILCAAFACSFSALRCA--------AANDD-PIKFTTEGATSKSFKQFIEALR
ETLTGDRIHDIPVLRNPTTVAAENRYLTVELSNSETESIQVGIDVTNVYVVAYRAGTRSY
FLSDAPESAPTYLFTDT---EPHTLPFTGAYGDLESWAHQNREEIALGLQALTHAISFLR
SGADDNEERAHTLIVIIQMIAEAVRFRFISNRVGVSIRTGTAFGPDPGMLSLENNWDSLS
GGVQQSVQGTFPNAVRLTNIRHEPVIVDSLSHQTVAVIALMLFICN-PNPNQSPLL----
----------------------------------------------------------IR
SIVEKSDTCD-VFEPTVRIAGRDGMCVDVSDNAYNNGNPIIMWKCQDQLKENQLWTLKRD
KTIRSKGKCLTTYGSD-PGNYVMIFDCATAVPVATYWLILDDGSIINPRSGLYLSAESST
MGGTLTVQKEQYRLRQAWRTGNDTTPVVTSIAGYLDLCMEAHGSNMWLADCDSNKEEQQW
ALYPDGSIRPVQNTNNCLTSEEHKQGATIVMMDCSNAWASQRWVFHSNGTIFNLYDNMVM
DVKGSDPSLKQIILWPWT-GKDNQIWVTLF
>ctg3_13307713_13309395
MDKTLKLLILCVAWTCSFSALRCAARAD-PPVATNEDRPIKFIAQGATEDSYKQFMKELR
ERLTGGVVRAIPVLPNPTTLQERNRYITVELSNSDTESIEVGIDGTNAYVVAYRAGTQSY
FTRDAPASASDYLFTGT---NQYSLPFNGSYGELEKWADQNRTQTYLGLRALTHAISFLR
NGRNDNEEKARILIVICQMVAEAARFRYISHRVGVSIRNNTPFQPDPAMISLENHWESLS
GAVQRATQDTF-EDVRLTNIRHEPVIVNSLSHPTVAVLALMLFVCNPRNANQSPLL----
----------------------------------------------------------IR
SIVEKSDMCF-PVEPTVRIGGRDGMCVDVSNNNYNDDNPVITWECKNQLEENQLWTLKRD
KTIRSKGKCLTTKGYA-SGDSVVIYDCTSAEREATYWEIWDNGTIINTWSGLVLSAESSA
MGGKLTVQTNYYRMRQGWRTGNDTSALVTSIVGYLDLCMEAHGSKVWLGDCDSNKKEQQW
ALYPDGSIRPVQNTNNCLTSDDHKQGATIVMMDCSNAWASQRWAFRNDGTIYSLYDNMVM
DVRGSDPSLKQIILWPYT-GNPNQMWLTLF
>Agglutinin1_Q9M6E9.1
M---------------KFETTKNKLHGNAYYQAQFQD-PIKFTTGSATPASYNQFIDALR
ERLTGGLIYGIPVLRDPSTVEKPNQYVTVELSYSDTVSIQLGIDLTNAYVVAYRAGSESF
FFRNAPASASTYLFTGT---QQYSLPFDGNYDDLEKWAHQSRQRISLGLEALRQGIKFLR
SGASDDEEIARTLIVIIQMVAEAARFRYVSKLVVISLSNRAAFQPDPSMLSLENTWEPLS
RAVQHTVQDTFPQNVTLINVRQERVVVSSLSHPSVSALALMLFVCNPLNATQSPLL----
----------------------------------------------------------IR
SVVEQSKICSSHYEPTVRIGGRDGLCVDVSDNAYNNGNPIILWKCKDQLEVNQLWTLKSD
KTIRSKGKCLTTYGYA-PGNYVMIYDCSSAVAEATYWDIWDNGTIINPKSGLVLSAESSS
MGGTLTVQKNDYRMRQGWRTGNDTSPFVTSIAGFFKLCMEAHGNSMWLDVCDITKEEQQW
AVYPDGSIRPVQNTNNCLTCEEHKQGATIVMMGCSNAWASQRWVFKSDGTIYNLYDDMVM
DVKSSDPSLKQIILWPYT-GNANQMWATLF
>ctg3_13624725_13626407
MDKTLKLLVLFVAWTCSFPALRCAERAD-PP-ATNED-PIKFTTGSATPASYNQFIDALR
ERLTGGLIYGIPVLRDPSTVEEPNRYVTVELSYSDTVSIQLGIDLTNAYVVAYRAGSESF
FFRDAPASASTYLFTGT---QQYSLPFDGNYDDLEKWAHQSRQRISLGLEALRQGIKFLR
SGASDDEEIARTLIVIIQMVAEAARFRYISKLVVISLTNRAAFQPDPSMLSLENTWEPLS
RGVQQSVQDTFPQNVTLINVRQERVVVTSLSHPSVSALALMLFVCNPPNANQSPLL----
----------------------------------------------------------IR
SVVEQSKICSSHYEPTVRIGGRDGLCVDVSDNAYNNGNPIILWKCKDQLEVNQLWTLKSD
KTIRSKGKCLTTYGYA-PGNYVMIYDCSSAVAEATYWDIWDNGTIINPKSGLVLSAESSS
MGGTLTVQKNDYRMRQGWRTGNDTSPFVTSIAGFLNLCMEAHGNSMWLDVCDITKEEQQW
AVYPDGSIRPVQNTNNCLTSEEHKQGATIVMMGCSNAWASQRWVFKSDGTIYNLYDDMVM
DVKSSDPSLKQIILWPYT-GNANQMWATLF
>ctg3_13647610_13649292
MDKTLKLLVLFVAWTCSFPALRCAERAD-PP-ATNED-PIKFTTGSATPASYNQFIDALR
ERLTGGLIYGIPVLRDPSTVEEPNRYVTAELSYSDTVSIQLGIDLTNAYVVAYRAGSESF
FFRDAPASASTYLFTGT---QQYSLPFDGNYDDLEKWAHQSRQRISLGLEALRQGIKFLR
SGASDDEEIARTLIVIIQMVAEAARFRYISKLVVISLTNRAAFQPDPSMLSLENTWEPLS
RGVQQSVQDTFPQNVTLINVRQERVVVTSLSHPSVSALALMLFVCNPPNANQSPLL----
----------------------------------------------------------IR
SVVEQSKICSSHYEPTVRIGGRDGLCVDVSDNAYNNGNPIILWKCKDQLEVNQLWTLKSD
KTIRSKGKCLTTYGYA-PGNYVMIYDCSSAVAEATYWDIWDNGTIINPKSGLVLSAESSS
MGGTLTVQKNDYRMRQGWRTGNDTSPFVTSIAGFFNLCMEAHGNSMWLDVCDITKEEQQW
AVYPDGSIRPVQNTNNCLTSEEHKQGATIVMMGCSNAWASQRWVFKSDGTVYNLYDDMVM
DVKSSDPSLKQIILWPYT-GNANQMWATLF
>ctg10_208740_210599
MDETLKLLILCAAWACSFSALRC---AD-PPGATNED-PIKFATEGATKDSYKQFIEALR
ERLTGELIHDIPVLRDPATVEERNRYVTVELSNSATESIQIGIDLTNAYVVAYQAGTRAY
FLRDAPESASTNLFPDVPVDNRYTLPFNGSYGNLESWSHQTREEVNLGLEALRHAITYLR
GGADDNEEKARLMIVIIQMVAEAARFKYISNRVGVSIRTGTAFQPDPGMLSLENNWDNLS
GAVQQAEQNAFRNNVVLTNINHEPVIVDSLLHPTVAALTLMLFVCN-PNANRSPRLPRSI
VEKSETCDPFVPTVHIADRDGMCVDVSNSAYDNGNPIIMSKYADQQNQLWTLKQDKTILR
SIVEKSETCD-PFEPTVHIAGRDGMCVDVYKNDYHDGNPIIMWKCADQ--ENQLWTLKQD
KTIRSKGKCLTTYGYA-PGHYVMIYDCTSAVAEATYWEIWDNGTIINPRSGLALSAESSA
MGETLTLQTNEYQMRQGWRTGTHTGPFVTSIAGYLDLCMEAHGSNVWLADCDSNKKEQQW
AIYPDGSIRPVQNTNNCLTSEEHKPGATIVMMACSNAWASQRWVFKNDGTIYSLSDDMVM
DVKGSDPSLKQIILWSWT-GNPNQMWLTLF
>ctg10_520913_522587_frameshift
MDKTLKLLILCAAWACFFSPLRC---AD-PPVVTNED-PIKFTTEGATKDSYKQFIEALR
ERLTGGLIHDIPVLRDPATLEERNRYVTIELSNSATQSIRIGIDLTNAYVVAYQAGTQAY
FLRDAPASASTNLFPDVPVDNRYTLPFNGSYGDLESWSHQTREEVYLGLEALRHAITYLR
GGADDNEERARLLIVIIQMVAEAARFRYISNRVGVSIRTGNAFQPDPAMLSLENNWDNLS
RGVQGSEQSTFRNNVTLTNIRNEPVIVDSLSHPTVAVLALMLFVCN-PNANRSPLL----
----------------------------------------------------------IR
SIVENSETCD-TFQPTVQIAGRDGMCVDVSDNAYHNGNPIIMWKCTGQ--ENQLWTLKND
KTIRSKEKCLTTYGNAVPGNYVMIFDCASAATGATNWEIWDNGTIINPSSGLALSAESSA
MGETLTVQNNEYRMRQGWRTGTDTGPFVTSIAGYLDLCMEAHESNV-AGDCDSNKKEQQW
AIYPDGSIRPVQNTNNCLTSEEHKQGATIVMMACSNAWASQRWVFKNDGTIYSLSDDMVM
DVKGSDPSLKQIILWPWT-GKPNQMWLTLF
>ctg10_192206_193877_frameshift
MDQSLKLLILFGAWASSFSALRC---AD-PLVATNDD-PIIFATEGATKESYKQFIEALR
ERLIGGLIHNIPVLRDPTTVEERNRYVTIELSNSATESIQVGIDLTNVYVVAYQAGNQAY
FLHDAPASASTYLFPDVPMDNRYTLDFTGAYSDLERWAHQTREEISLGLQALTHAITYLR
GGADDNEEKARLMIVIIQMVAEAARFRYISNRVGVSIRTGAAFRPDPGMLSLENNWDNLS
GGVQQSEQSTFRNSVTLTNIRHEPVIVDSLSHPTVAALALMLFVCI-PNANRSPLL----
----------------------------------------------------------IR
SI--KIRDLR-SFEPTVHIAGRDGMCVDVYKNDYHDGNPIIMWNCADQ--ENQLWTLKQD
KTIRSKGMCLTTYGNAVPGNYVMIYDCTSAAAGATYWEIWDNGTIVNPRSGLALSAESSA
MGETLTVQKNEHRMTQGWRTGTETGPFVTSIAGYLDLCMEAHGSNVWLANCDSNKKEQQW
AIYPDGSIRPVQNANNCLTSQEHRQGATIVMMACSNAWASQRWVFKDDGTIYSLYDDMVM
DVKNSDPSLKQIILWPWT-GNPNQVWLTLF
>ctg10_489469_491133
MNETLKLLILC-AWACSFAAPRCTARAD-PPLATNED-P-KFTTEGASSESYNQFIEVLR
DRLRGGQIHEIPVLRDPTTVQDRNRYVTIELSNSATESIQIGIDLTNAYVVAYQAGSRSY
FFRDAPQSAFNNLFNHT---EQFTLPFTGAYGDLERTARRSREQITLGLQPLIHTISFLR
SERDDNQERAQSMIVIIQMVAEAARFEYISRRVRVSIRTGNTFLPDSPMLSLENNWSGLS
RGVQQSVQGTFPNNVVLTNHRSEPVIVDSVA-SVVPILALMLFVCNPI-ANQSPLV----
----------------------------------------------------------IR
SIVERSETCN-SFEPTVHIAGRDGMCVDVSDNAYNDGNSIIMWKCTDQ--ENQLWTLKQD
KTIRSKGKCLTTYGYA-PGNYVMIYDCTSAVAEATYWEIWENGTIINPKSALVLSAESSA
MGGTLSVQKNEYRMRQGWRTGTDPSPFVTSIAGYLDLCMEAHGNNMWLADCDRNKEEQQW
SLYPDGSIRPVQNENNCLTSQEHKEGAIIVMMACSNAWASQRWVFQNDGTIYSLYDEMVM
DVKNSDPSLKQIILWSWT-GNPNQKWVTLF
>ctg10_516125_517792
MNQTLKLLILC-AWTCLFSALRCTARAD-PPVATNED-P-KFTTEGASSESYNQFIEILR
DRLRGGQIHEIPVLRDPTTVQDRNRYVTIELSNSATVSIQIGIDLTNAYVVAYQAGSRSY
FFRDAPQSAFNNLFNPT---EQFTLPFTGAYGDLERTARRSREQITLGLQPLIHTISFLH
SERDDNQERAQSMIVIIQMVAEAARFEYISRRVRVSIRTGNTFLPDSPMLSLENNWSGLS
RGVQQSVQGTFPNNVVLTNHRSEPVIVDSVA-SVVPILALMLFVCNPI-ANQSPLV----
----------------------------------------------------------IR
SIVERSETCN-SFEPTVHIAGRDGMCVVVSDNAYNDGNPIITWKCADQ--ENQLWTLKQD
KTIRSKGKCLTTYGNAVPGNYVMIFDCTSAAAGATNWEIWDNGTIINPSSGLALSVESSG
MGKTLTVQTNEYRMRQGWRTGTDTGPFVTSIAGYLDLCMEAHGSNMWLADCDRNKKEQQW
ALYPDGSIRPVQNTNSCLTSEEHKQGATIVMMACSNAWASQRWVFRNDGTIYSLYDDMVM
DVRRSDPSLKQIILWTWT-GNPNQKWVTLF
