# Supplementary material for: Detection of Abrin-Like and Prepropulchellin-Like Toxin Genes and Transcripts Using Whole Genome Sequencing and Full-Length Transcript Sequencing of Abrus precatorius
Source: Toxins (Basel). 2019 Nov 25;11(12):691. doi: 10.3390/toxins11120691 (PMC6950105; doi:10.3390/toxins11120691)
Supplement: Supplementary file 1 [file toxins-11-00691-s001.zip › toxins-626222-Table S2 - conversion.xlsx]

## Sheet: Sheet1
Supplementary Table 2
Gene Name	Coordinates	intact ORF?	Top BLAST Hit (% identity) by BLASTp	Expressed? (if yes, High or low quality Isoseq)	Changed by polishing?	Partial Gene Only	Transcript evidence notes
ctg2_12760230	Scaffold2_12760323-12762005	Yes	Prepropuchellin IV (85%)	Yes (high quality - partial transcript)	Yes, 2 single bp insertions and 14 SNPS		1 transcript (HQ) - Likely a truncated transcript. It only hits Abrin at the last 173 bp of the Abrin ORF, then goes another 808 bp
ctg3_12710752	Scaffold3_12710510-12712193	Yes	Prepropuchellin IV (84%)	No	Yes, 6bp insertions at bp 930
ctg3_12773999	Scaffold3_(Complement_12773757..12775439)	Yes	Prepropuchellin IV (84%)	No	No
ctg3_12793745	Scaffold3(Complement_12793503..12795185)	Yes	Prepropuchellin IV (85%)	No	Yes, 1 nucleotide, 161 R>P
ctg3_13149273	Scaffold3(Complement_13149033..13150715)	Yes	Prepropuchellin IV (84%)	Yes (low quality - partial transcript)	No		1 transcript (LQ) - Likely a truncated transcript. It only hits Abrin at the last 485 bp of the Abrin ORF, then goes another 1498 bp
ctg3_13163829	Scaffold3(Complement_13163589..13165271)	Yes	Prepropuchellin IV (84%)	No	No
ctg3_13182930	Scoffold3(Complement_13182692..13184377)	Yes	Prepropuchellin IV (85%)	Yes (low quality)	No		2 transcripts (LQ) - Full length, end at the same location, ends 613 bp after ORF
ctg3_13219175	Scaffold3(Complement_13218936..13220618)	Yes	Prepropuchellin IV (83%)	No	No
ctg3_13238417	Scaffold3(Complement_13238417..13240115)	No - Nonsense mutation	Abrin-c (90%)	No	Yes, 2bp deletion (@bp 78 mRNA in polished assembly causes nonsense mutation
ctg3_13282511	Scaffold3(Complement_13282272..13283960)	Yes	Abrin-c (98%)	Yes (high quality)	No		4 transcripts (all HQ) - 3 are mostly full length, one is only expression of the B-chain and one is "backwards" directionality
ctg3_13307713	Scaffold3(Complement_13307474..13309156)	Yes	Prepropuchellin IV (78%)	No	No
ctg3_13474428	Scaffold3_13474189..13475874	Yes	Abrin-b (96%)	No	No
ctg3_13506643	Scaffold3_13506404..13508092	Yes	Abrin-c (94%)	No	Yes, 6 base pair insertion at nucleotide 413 + 3 SNPs
ctg3_13548067	Scaffold3_13547828..13549516	No - Nonsense mutation	Abrin-a (92%)	No	Yes, 11 SNPs
ctg3_13589307	Scaffold3_13589068..13590755	No - Frameshift Mutation	Abrin-a (98%)	Yes (low quality)	Yes, 1 bp insertion at bp 816		1 transcript (LQ) - Full length, but "backwards" directionality
ctg3_13624725	Scaffold3(Complement_13624486..13626168)	Yes	Agglutinin-1 (97%)	No	Yes, 7 bp insertion at nucleotide 33
ctg3_13647610	Scaffold3_13647371..13649053	Yes	Agglutinin-1 (97%)	No	No
ctg3_19972376	Scaffold3(Complement_19972946..19973797)	No - Partial gene only	Abrus precatorius abrin isoform G precursor (89%)	Yes (low quality)	No	YES	1 transcript (HQ) - only partial abrin gene though
ctg6_18887369	Scaffold6_18889102..18890760	Yes	Prepropuchellin IV (76%)	Yes (high quality)	No		6 transcripts (all HQ) - 3 are full length, 2 are truncated
ctg6_18925301	Scaffold6(Complement_18927034..18928692)	Yes	Prepropuchellin IV (77%)	No	No
ctg10_192206	Scaffold10(Complement_192227..193898)	No - Frameshift Mutation	Prepropuchellin IV (75%)	Yes (low quality)	Yes, 1 base pair insertion at bp 894		1 transcript (LQ) - truncated and "backwards" directionality
ctg10_208740	Scaffold10(Complement_208761..210620)	Yes	Prepropuchellin IV (68%)/ Abrin-a (81%) from crystal structure beta chain only	No	No
ctg10_473953	Scaffold10_473953..475047 Partial (beta segment only)	No - Partial gene only	Prepropuchellin IV (77%)	No	No	YES
ctg10_489469	Scaffold10_489491..491155	Yes	Prepropuchellin IV (76%)	Yes (low quality)	No		1 transcript (LQ) - truncated - missing first 280 bp of ORF
ctg10_516125	Scaffold10_516147..517814	Yes	Prepropuchellin IV (76%)	No	No
ctg10_520913	Scaffold10_520935..522609	No - Frameshift Mutation	Prepropuchellin IV (78%)	No	Yes, 2 bp gaps inserted at bp 1378
